# Supplementary material for: Leaf Cell Morphology Alternation in Response to Environmental Signals in Rorippa aquatica
Source: Int J Mol Sci. 2022 Sep 8;23(18):10401. doi: 10.3390/ijms231810401 (PMC9498993; doi:10.3390/ijms231810401)
Supplement: Supplementary file 1 [file ijms-23-10401-s001.zip]

Archive with 2 entries (2 files):
- Figure S1.pdf
- Table S1. Primer list for qPCR.pdf
